# Supplementary material for: Transcriptomic studies reveal a key metabolic pathway contributing to a well-maintained photosynthetic system under drought stress in foxtail millet (Setaria italica L.)
Source: PeerJ. 2018 May 8;6:e4752. doi: 10.7717/peerj.4752 (PMC5947103; doi:10.7717/peerj.4752)
Supplement: Table S2 [file peerj-06-4752-s002.xlsx]

## Sheet: Table S2
Table S2. Primers used for validating 10 DEGs by qRT-PCR.
Gene ID	Annotation description	Forward Primer (5'-3')	Reverse Primer (5'-3')
Seita.3G204900	expansin precursor, putative, expressed	ACCATCAACGGCCACTCCTA	TCGAGGAAGGCGTTGCTCT
Seita.5G174100	peroxidase precursor, putative, expressed	CCAAGTTCCTCCGCATGTTC	GCCTTCACCTCGTCGATCA
Seita.1G362700	WAX2, putative, expressed	AGCACCGGATCGTGAACAAG	GTTCACCGCGTAGAACAGCA
Seita.1G136700	DUF538 domain containing protein, putative, expressed	TTCATGTGGCTGGTGCAGAG	ACCACGCTGAGCCATAGGAA
Seita.8G008100	NAC domain transcription factor, putative, expressed	GCCGAGGTCAACATCTACCA	ATGTTCTCGCTCGTCGGAGT
Seita.9G130100	LTPL78 - Protease inhibitor/seed storage/LTP family protein precursor, expressed	TGATGCCGTTCTGGCTCCT	TTGGACTGCACCACGGACTT
Seita.J002400	oxygen evolving enhancer protein 3 domain containing protein, expressed	GGCTCACAGAGTTCCCCTTG	TGCCGTTCTTGAGGAAGGAG
Seita.5G446500	photosystem II reaction center PSB28 protein, chloroplast precursor, putative, expressed	TGATGAAGGCTCTTGCCGTT	GCTAGGGGTACCTGCAACAC
Seita.1G208500	oxygen evolving enhancer protein 3, identical, putative, expressed	ACAGAGTTCGATCGCTTCGT	AACTCTGCCACGTCATCCAG
Seita.5G442500	lumenal PsbP, putative, expressed	CGGAACATTAGTGAGCCCGT	CCACATCTTTCGGACCACCA
