# Supplementary material for: Transcriptomic studies reveal a key metabolic pathway contributing to a well-maintained photosynthetic system under drought stress in foxtail millet (Setaria italica L.)
Source: PeerJ. 2018 May 8;6:e4752. doi: 10.7717/peerj.4752 (PMC5947103; doi:10.7717/peerj.4752)
Supplement: Table S3 [file peerj-06-4752-s003.xlsx]

## Sheet: Table S3
Table S3. GO enrichment analysis of DEGs in M79 and E1 under normal conditions.
GO term	Ontology	Description	Number in input list	FDR
GO:0043531	F	ADP binding	95	1.09×10-23
GO:0032553	F	ribonucleotide binding	250	1.74×10-12
GO:0001883	F	purine nucleoside binding	248	1.53×10-12
GO:0006468	P	protein phosphorylation	169	4.11×10-10
GO:0036211	P	protein modification process	191	2.49×10-7
GO:0051704	P	multi-organism process	28	5.07×10-6
GO:0008037	P	cell recognition	24	7.72×10-5
GO:0022414	P	reproductive process	24	1.60×10-4
GO:0006030	P	chitin metabolic process	8	1.04×10-2
GO:0016998	P	cell wall macromolecule catabolic process	8	1.62×10-2
GO:1901136	P	carbohydrate derivative catabolic process	9	2.90×10-2
