# Supplementary material for: Transcriptomic studies reveal a key metabolic pathway contributing to a well-maintained photosynthetic system under drought stress in foxtail millet (Setaria italica L.)
Source: PeerJ. 2018 May 8;6:e4752. doi: 10.7717/peerj.4752 (PMC5947103; doi:10.7717/peerj.4752)
Supplement: Table S4 [file peerj-06-4752-s004.xlsx]

## Sheet: Table S4
Table S4. GO enrichment analysis of DEGs in M79 and H1 under normal conditions.
GO term	Ontology	Description	Number in input list	FDR
GO:0004672	F	protein kinase activity	191	9.16×10-8
GO:0016773	F	phosphotransferase activity, alcohol group as acceptor	196	7.35×10-6
GO:0020037	F	heme binding	85	1.00×10-4
GO:0005506	F	iron ion binding	66	5.60×10-4
GO:0016491	F	oxidoreductase activity	190	6.90×10-4
GO:0004553	F	hydrolase activity, hydrolyzing O-glycosyl compounds	61	4.90×10-4
GO:0006468	P	protein phosphorylation	191	2.17×10-6
GO:0036211	P	protein modification process	218	6.70×10-4
