# Supplementary material for: Transcriptomic studies reveal a key metabolic pathway contributing to a well-maintained photosynthetic system under drought stress in foxtail millet (Setaria italica L.)
Source: PeerJ. 2018 May 8;6:e4752. doi: 10.7717/peerj.4752 (PMC5947103; doi:10.7717/peerj.4752)
Supplement: Table S5 [file peerj-06-4752-s005.xlsx]

## Sheet: Table S5
Table S5. GO enrichment analysis of DEGs in M79 and E1 after drought treatment.
GO term	Description	Ontology	Number in input list	FDR
GO:0016020	membrane	C	343	3.90×10-4
GO:0005576	extracellular region	C	22	4.30×10-2
GO:0003824	catalytic activity	F	1562	5.29×10-19
GO:0016773	phosphotransferase activity, alcohol group as acceptor	F	386	7.76×10-13
GO:0004672	protein kinase activity	F	357	3.21×10-12
GO:0016301	kinase activity	F	384	1.18×10-11
GO:0016740	transferase activity	F	686	8.59×10-11
GO:0016772	transferase activity, transferring phosphorus-containing groups	F	411	9.62×10-9
GO:0032559	adenyl ribonucleotide binding	F	452	1.63×10-8
GO:0030554	adenyl nucleotide binding	F	452	2.24×10-8
GO:0097367	carbohydrate derivative binding	F	490	4.49×10-7
GO:0017076	purine nucleotide binding	F	480	8.57×10-7
GO:0001883	purine nucleoside binding	F	478	9.35×10-7
GO:0032550	purine ribonucleoside binding	F	478	9.35×10-7
GO:0032555	purine ribonucleotide binding	F	478	9.35×10-7
GO:0032553	ribonucleotide binding	F	482	1.26×10-6
GO:0043168	anion binding	F	532	1.33×10-6
GO:0000166	nucleotide binding	F	526	1.43×10-6
GO:1901265	nucleoside phosphate binding	F	526	1.43×10-6
GO:0032549	ribonucleoside binding	F	478	1.50×10-6
GO:0001882	nucleoside binding	F	478	1.61×10-6
GO:0036094	small molecule binding	F	532	1.72×10-6
GO:0043531	ADP binding	F	114	1.04×10-5
GO:0016798	hydrolase activity, acting on glycosyl bonds	F	110	6.70×10-4
GO:0004553	hydrolase activity, hydrolyzing O-glycosyl compounds	F	102	7.00×10-4
GO:0020037	heme binding	F	141	1.03×10-3
GO:0046906	tetrapyrrole binding	F	141	1.42×10-3
GO:0005524	ATP binding	F	342	3.42×10-3
GO:0016491	oxidoreductase activity	F	338	7.10×10-3
GO:0005506	iron ion binding	F	107	7.95×10-3
GO:0043167	ion binding	F	830	9.92×10-3
GO:0030246	carbohydrate binding	F	64	1.13×10-2
GO:0006468	protein phosphorylation	P	356	1.18×10-8
GO:0016310	phosphorylation	P	360	8.06×10-8
GO:0006464	cellular protein modification process	P	418	7.00×10-6
GO:0036211	protein modification process	P	418	7.00×10-6
GO:0043412	macromolecule modification	P	422	3.07×10-5
GO:0006796	phosphate-containing compound metabolic process	P	413	1.80×10-4
GO:0006793	phosphorus metabolic process	P	413	2.20×10-4
