# Supplementary material for: Transcriptomic studies reveal a key metabolic pathway contributing to a well-maintained photosynthetic system under drought stress in foxtail millet (Setaria italica L.)
Source: PeerJ. 2018 May 8;6:e4752. doi: 10.7717/peerj.4752 (PMC5947103; doi:10.7717/peerj.4752)
Supplement: Table S10 [file peerj-06-4752-s010.xlsx]

## Sheet: Table S10
Table S10. GO enrichment analysis of M79-specific DEGs after drought stress.
GO term	Description	Ontology	Number in input list	FDR
GO:0016020	membrane	C	239	3.65×10-3
GO:0009654	photosystem II oxygen evolving complex	C	9	1.68×10-2
GO:0016798	hydrolase activity, acting on glycosyl bonds	F	85	2.95×10-7
GO:0004553	hydrolase activity, hydrolyzing O-glycosyl compounds	F	79	4.65×10-7
GO:0020037	heme binding	F	106	5.16×10-7
GO:0016491	oxidoreductase activity	F	239	6.88×10-7
GO:0046906	tetrapyrrole binding	F	106	7.03×10-7
GO:0005506	iron ion binding	F	81	1.60×10-5
GO:0016705	oxidoreductase activity, acting on paired donors, with incorporation or reduction of molecular oxygen	F	73	2.79×10-3
GO:0016684	oxidoreductase activity, acting on peroxide as acceptor	F	40	1.09×10-2
GO:0004601	peroxidase activity	F	39	1.93×10-2
GO:0016209	antioxidant activity	F	41	2.05×10-2
GO:0030170	pyridoxal phosphate binding	F	20	3.40×10-2
GO:0072330	monocarboxylic acid biosynthetic process	P	24	1.52×10-2
GO:0055114	oxidation-reduction process	P	221	1.59×10-2
GO:0006633	fatty acid biosynthetic process	P	23	2.43×10-2
