# Supplementary material for: Transcriptomic studies reveal a key metabolic pathway contributing to a well-maintained photosynthetic system under drought stress in foxtail millet (Setaria italica L.)
Source: PeerJ. 2018 May 8;6:e4752. doi: 10.7717/peerj.4752 (PMC5947103; doi:10.7717/peerj.4752)
Supplement: Table S11 [file peerj-06-4752-s011.xlsx]

## Sheet: Table S11
Table S11. GO enrichment analysis of E1-specific DEGs after drought stress.
GO term	Description	Ontology	Number in input list	FDR
GO:0031012	extracellular matrix	C	4	3.15×10-3
GO:0016020	membrane	C	146	7.13×10-3
GO:0020037	heme binding	F	76	2.06×10-7
GO:0046906	tetrapyrrole binding	F	76	2.64×10-7
GO:0016491	oxidoreductase activity	F	158	4.49×10-6
GO:0005506	iron ion binding	F	54	2.90×10-4
GO:0001071	nucleic acid binding transcription factor activity	F	65	6.20×10-4
GO:0003700	sequence-specific DNA binding transcription factor activity	F	65	6.20×10-4
GO:0016705	oxidoreductase activity, acting on paired donors, with incorporation or reduction of molecular oxygen	F	50	4.87×10-3
GO:0043565	sequence-specific DNA binding	F	37	3.29×10-2
GO:0055114	oxidation-reduction process	P	146	2.33×10-2
