# Supplementary material for: Transcriptomic studies reveal a key metabolic pathway contributing to a well-maintained photosynthetic system under drought stress in foxtail millet (Setaria italica L.)
Source: PeerJ. 2018 May 8;6:e4752. doi: 10.7717/peerj.4752 (PMC5947103; doi:10.7717/peerj.4752)
Supplement: Table S12 [file peerj-06-4752-s012.xlsx]

## Sheet: Table S12
Table S12. GO enrichment analysis of H1-specific DEGs after drought stress.
GO term	Description	Ontology	Number in input list	FDR
GO:0016020	membrane	C	165	1.20×10-6
GO:0031224	intrinsic component of membrane	C	81	2.73×10-2
GO:0016740	transferase activity	F	301	8.10×10-4
GO:0005506	iron ion binding	F	59	1.02×10-3
GO:0001071	nucleic acid binding transcription factor activity	F	72	1.55×10-3
GO:0004672	protein kinase activity	F	151	3.25×10-3
GO:0016301	kinase activity	F	162	6.54×10-3
GO:0016773	phosphotransferase activity, alcohol group as acceptor	F	159	1.22×10-2
GO:0030246	carbohydrate binding	F	34	2.66×10-2
GO:0006633	fatty acid biosynthetic process	P	18	4.53×10-2
