# Supplementary material for: Transcriptomic studies reveal a key metabolic pathway contributing to a well-maintained photosynthetic system under drought stress in foxtail millet (Setaria italica L.)
Source: PeerJ. 2018 May 8;6:e4752. doi: 10.7717/peerj.4752 (PMC5947103; doi:10.7717/peerj.4752)
Supplement: Table S13 [file peerj-06-4752-s013.xlsx]

## Sheet: Table S13
Table S13. KEGG analysis of M79-specific DEGs after drought stress.
Pathway ID	Pathway	Number in input list	P-value	FDR
ko01110	Biosynthesis of secondary metabolites	203	2.57×10-20	2.78×10-18
ko00940	Phenylpropanoid biosynthesis	55	1.98×10-8	1.07×10-6
ko04075	Plant hormone signal transduction	53	8.63×10-8	3.11×10-6
ko01100	Metabolic pathways	251	7.28×10-7	1.97×10-5
ko00360	Phenylalanine metabolism	42	1.41×10-6	3.04×10-5
ko00860	Porphyrin and chlorophyll metabolism	14	1.04×10-4	1.86×10-3
ko00073	Cutin, suberine and wax biosynthesis	8	1.03×10-3	1.51×10-2
ko00330	Arginine and proline metabolism	15	1.20×10-3	1.51×10-2
ko00520	Amino sugar and nucleotide sugar metabolism	26	1.26×10-3	1.51×10-2
ko00130	Ubiquinone and other terpenoid-quinone biosynthesis	11	1.41×10-3	1.52×10-2
ko00620	Pyruvate metabolism	17	3.51×10-3	3.45×10-2
ko00950	Isoquinoline alkaloid biosynthesis	9	3.86×10-3	3.48×10-2
ko00280	Valine, leucine and isoleucine degradation	11	4.83×10-3	3.99×10-2
ko00270	Cysteine and methionine metabolism	17	5.17×10-3	3.99×10-2
