# Supplementary material for: Transcriptomic studies reveal a key metabolic pathway contributing to a well-maintained photosynthetic system under drought stress in foxtail millet (Setaria italica L.)
Source: PeerJ. 2018 May 8;6:e4752. doi: 10.7717/peerj.4752 (PMC5947103; doi:10.7717/peerj.4752)
Supplement: Table S15 [file peerj-06-4752-s015.xlsx]

## Sheet: Table S15
Table S15. KEGG analysis of H1-specific DEGs after drought stress.
Pathway ID	Pathway	Number in input list	P-value	FDR
ko01110	Biosynthesis of secondary metabolites	120	5.99×10-9	6.11×10-7
ko04075	Plant hormone signal transduction	42	1.55×10-8	7.90×10-7
ko00940	Phenylpropanoid biosynthesis	32	2.93×10-4	9.02×10-3
ko01100	Metabolic pathways	161	3.54×10-4	9.02×10-3
ko00906	Carotenoid biosynthesis	7	7.84×10-4	1.60×10-2
ko00650	Butanoate metabolism	7	1.03×10-3	1.66×10-2
ko04626	Plant-pathogen interaction	28	1.14×10-3	1.66×10-2
ko00270	Cysteine and methionine metabolism	14	1.56×10-3	1.99×10-2
ko00250	Alanine, aspartate and glutamate metabolism	9	3.74×10-3	4.23×10-2
