# Supplementary material for: Transcriptomic studies reveal a key metabolic pathway contributing to a well-maintained photosynthetic system under drought stress in foxtail millet (Setaria italica L.)
Source: PeerJ. 2018 May 8;6:e4752. doi: 10.7717/peerj.4752 (PMC5947103; doi:10.7717/peerj.4752)
Supplement: Table S16 [file peerj-06-4752-s016.xlsx]

## Sheet: Table S16
Table S16. Functional classification of drought resistance-related DEGs in M79.
Gene ID	Function category	Subgroup	M79_DR VS M79_CK at drought stress		Description
			log2(FC)	Up/Down
Seita.5G205600	receptor kinase	A	2.24874	up	cysteine-rich receptor protein kinase, putative, expressed
Seita.5G336900	receptor kinase	A	1.90165	up	leucine-rich repeat receptor-like protein kinase 1, putative, expressed
Seita.9G073700	receptor kinase	A	1.27094	up	LRR receptor-like protein kinase, putative, expressed
Seita.3G318100	receptor kinase	A	-3.71397	down	OsWAK104 - OsWAK receptor-like protein kinase, expressed
Seita.3G157100	receptor kinase	A	3.12094	up	OsWAK10d - OsWAK receptor-like cytoplasmic kinase OsWAK-RLCK, expressed
Seita.7G062700	receptor kinase	A	1.82135	up	OsWAK112d - OsWAK receptor-like protein kinase, expressed
Seita.3G392800	receptor kinase	A	1.31234	up	OsWAK129b - OsWAK receptor-like protein kinase, expressed
Seita.3G393000	receptor kinase	A	-1.24714	down	OsWAK129b - OsWAK receptor-like protein kinase, expressed
Seita.4G019900	receptor kinase	A	1.0675	up	OsWAK14 - OsWAK receptor-like protein kinase, expressed
Seita.5G023100	receptor kinase	A	1.09613	up	OsWAK3 - OsWAK receptor-like cytoplasmic kinase OsWAK-RLCK, expressed
Seita.7G062300	receptor kinase	A	1.66691	up	OsWAK32 - OsWAK receptor-like protein kinase, expressed
Seita.7G061400	receptor kinase	A	-1.06264	down	OsWAK45 - OsWAK receptor-like protein kinase, expressed
Seita.7G168300	receptor kinase	A	-1.25514	down	OsWAK5 - OsWAK receptor-like protein kinase, expressed
Seita.4G058500	receptor kinase	A	-2.43012	down	OsWAK63 - OsWAK receptor-like protein kinase, expressed
Seita.5G409000	receptor kinase	A	-1.65432	down	S-domain receptor-like protein kinase, putative, expressed
Seita.2G183100	receptor kinase	A	1.76483	up	senescence-induced receptor-like serine/threonine-protein kinase precursor, putative, expressed
Seita.5G264700	receptor kinase	A	1.00401	up	S-locus-like receptor protein kinase, putative, expressed
Seita.4G232700	receptor kinase	A	-1.39964	down	S-locus-like receptor protein kinase, putative, expressed
Seita.4G233100	receptor kinase	A	-1.79973	down	S-locus-like receptor protein kinase, putative, expressed
Seita.4G233000	receptor kinase	A	-1.75344	down	S-locus-like receptor protein kinase, putative, expressed
Seita.2G027000	receptor kinase	A	1.17287	up	wound and phytochrome signaling involved receptor like kinase, putative, expressed
Seita.7G062800	receptor kinase	A	1.19948	up	wall-associated receptor kinase 3 precursor, putative, expressed
Seita.8G241900	receptor kinase	A	/	down	wall-associated receptor kinase 3 precursor, putative, expressed
Seita.6G117700	receptor kinase	A	1.55205	up	wall-associated receptor kinase-like 4 precursor, putative, expressed
Seita.6G128700	kinase	A	-1.15218	down	5-AMP-activated protein kinase beta-1 subunit-related, putative, expressed
Seita.3G020700	kinase	A	1.04623	up	adenylate kinase, putative, expressed
Seita.7G167900	kinase	A	-1.35007	down	CAMK_CAMK_like.14 - CAMK includes calcium/calmodulin depedent protein kinases, expressed
Seita.1G239600	kinase	A	1.78243	up	CAMK_CAMK_like.14 - CAMK includes calcium/calmodulin depedent protein kinases, expressed
Seita.9G379000	kinase	A	1.84527	up	CAMK_CAMK_like.19 - CAMK includes calcium/calmodulin depedent protein kinases, expressed
Seita.7G100500	kinase	A	-1.83029	down	CAMK_CAMK_like.25 - CAMK includes calcium/calmodulin depedent protein kinases, expressed
Seita.2G392700	kinase	A	-1.52607	down	CAMK_CAMK_like.35 - CAMK includes calcium/calmodulin depedent protein kinases, expressed
Seita.9G318200	kinase	A	2.44996	up	CAMK_CAMK_like.41 - CAMK includes calcium/calmodulin depedent protein kinases, expressed
Seita.3G093600	kinase	A	2.4605	up	CAMK_CAMK_like.46 - CAMK includes calcium/calmodulin depedent protein kinases, expressed
Seita.3G006400	kinase	A	-2.19536	down	CAMK_CAMK_like_ULKh_APGy.3 - CAMK includes calcium/calmodulin depedent protein kinases, expressed
Seita.3G205700	kinase	A	-1.8734	down	CAMK_KIN1/SNF1/Nim1_like.24 - CAMK includes calcium/calmodulin depedent protein kinases, expressed
Seita.3G053800	kinase	A	1.18224	up	CAMK_KIN1/SNF1/Nim1_like.3 - CAMK includes calcium/calmodulin depedent protein kinases, expressed
Seita.9G361200	kinase	A	2.97387	up	diacylglycerol kinase 1, putative, expressed
Seita.5G144200	kinase	A	1.33391	up	lectin protein kinase family protein, putative, expressed
Seita.4G124500	kinase	A	-1.07296	down	phosphatidylinositol 3- and 4-kinase family protein, putative, expressed
Seita.3G002200	kinase	A	3.29735	up	phosphatidylinositol-4-phosphate 5-Kinase, putative, expressed
Seita.5G398600	kinase	A	1.15759	up	phosphatidylinositol-4-phosphate 5-Kinase, putative, expressed
Seita.1G188900	kinase	A	1.37206	up	serine/threonine-protein kinase, putative, expressed
Seita.3G228900	kinase	A	-1.22539	down	serine/threonine-protein kinase, putative, expressed
Seita.1G364400	kinase	A	-1.70609	down	serine/threonine-protein kinase, putative, expressed
Seita.3G251200	kinase	A	-2.72539	down	serine/threonine-protein kinase, putative, expressed
Seita.5G384200	kinase	A	-1.18006	down	tyrosine protein kinase domain containing protein, putative, expressed
Seita.9G533800	kinase	A	1.22905	up	tyrosine protein kinase domain containing protein, putative, expressed
Seita.5G342600	kinase	A	-1.8778	down	serine/threonine-protein kinase receptor precursor, putative, expressed
Seita.7G095600	kinase	A	1.89655	up	serine/threonine-protein kinase receptor precursor, putative, expressed
Seita.7G056100	kinase	A	-1.01573	down	serine/threonine-protein kinase receptor precursor, putative, expressed
Seita.3G188800	kinase	A	1.22763	up	serine/threonine-protein kinase receptor precursor, putative, expressed
Seita.1G019500	Ca2+ signal related	A	1.88121	up	calcium-binding EF hand family protein, putative, expressed
Seita.8G222300	Ca2+ signal related	A	1.63906	up	sodium/calcium exchanger protein, putative, expressed
Seita.9G374300	Ca2+ signal related	A	-1.49036	down	sodium/calcium exchanger protein, putative, expressed
Seita.9G150600	Ca2+ signal related	A	-1.69166	down	sodium/calcium exchanger protein, putative, expressed
Seita.3G396400	Ca2+ signal related	A	3.19345	up	sodium/calcium exchanger protein, putative, expressed
Seita.9G244700	Ca2+ signal related	A	1.92096	up	sodium/calcium exchanger protein, putative, expressed
Seita.5G140300	CTK related	B	2.09902	up	cytokinin dehydrogenase precursor, putative, expressed
Seita.7G022300	ETH related	B	1.00948	up	ethylene receptor, putative, expressed
Seita.7G267600	ETH related	B	-1.05296	down	ethylene receptor, putative, expressed
Seita.7G121700	ETH related	B	2.85006	up	ethylene-insensitive 3, putative, expressed
Seita.9G004400	GA related	B	-2.65277	down	gibberellin 20 oxidase 1, putative, expressed
Seita.2G136600	GA related	B	1.65629	up	gibberellin 20 oxidase 2, putative, expressed
Seita.5G404900	GA related	B	-1.85553	down	gibberellin 20 oxidase 2, putative, expressed
Seita.6G250500	GA related	B	1.99714	up	gibberellin 20 oxidase 2, putative, expressed
Seita.7G259700	GA related	B	2.1231	up	gibberellin 20 oxidase 2, putative, expressed
Seita.9G167500	GA related	B	1.27369	up	gibberellin 20 oxidase 2, putative, expressed
Seita.4G015600	GA related	B	-1.1338	down	gibberellin 2-beta-dioxygenase 7, putative, expressed
Seita.3G074700	GA related	B	1.1097	up	gibberellin 2-beta-dioxygenase, putative, expressed
Seita.5G147400	GA related	B	1.70608	up	gibberellin 2-beta-dioxygenase, putative, expressed
Seita.3G246300	GA related	B	1.6949	up	gibberellin receptor GID1L2, putative, expressed
Seita.5G265200	IAA related	B	-2.52522	down	auxin response factor, putative, expressed
Seita.5G342900	IAA related	B	-3.86148	down	OsGH3.1 - Probable indole-3-acetic acid-amido synthetase, expressed
Seita.2G426000	IAA related	B	-1.61301	down	OsGH3.11 - Probable indole-3-acetic acid-amido synthetase, expressed
Seita.2G375300	IAA related	B	1.81865	up	OsGH3.8 - Probable indole-3-acetic acid-amido synthetase, expressed
Seita.9G162800	IAA related	B	-4.12503	down	OsIAA12 - Auxin-responsive Aux/IAA gene family member, expressed
Seita.9G097300	IAA related	B	-1.47148	down	OsIAA13 - Auxin-responsive Aux/IAA gene family member, expressed
Seita.3G080900	IAA related	B	-1.28925	down	OsIAA17 - Auxin-responsive Aux/IAA gene family member, expressed
Seita.4G060600	IAA related	B	-3.38928	down	OsIAA20 - Auxin-responsive Aux/IAA gene family member, expressed
Seita.4G161100	IAA related	B	-1.97396	down	OsIAA21 - Auxin-responsive Aux/IAA gene family member, expressed
Seita.3G379400	IAA related	B	-3.82493	down	OsIAA30 - Auxin-responsive Aux/IAA gene family member, expressed
Seita.9G162900	IAA related	B	-1.56552	down	OsIAA30 - Auxin-responsive Aux/IAA gene family member, expressed
Seita.3G379500	IAA related	B	-2.36143	down	OsIAA31 - Auxin-responsive Aux/IAA gene family member, expressed
Seita.5G312700	IAA related	B	1.00044	up	OsIAA6 - Auxin-responsive Aux/IAA gene family member, expressed
Seita.1G170700	IAA related	B	-2.18755	down	OsSAUR10 - Auxin-responsive SAUR gene family member, expressed
Seita.3G026500	IAA related	B	-2.1977	down	OsSAUR22 - Auxin-responsive SAUR gene family member, expressed
Seita.4G279000	IAA related	B	1.6759	up	OsSAUR29 - Auxin-responsive SAUR gene family member, expressed
Seita.3G398000	IAA related	B	/	down	OsSAUR58 - Auxin-responsive SAUR gene family member, expressed
Seita.1G044700	TF	C	1.92306	up	AP2 domain containing protein, expressed
Seita.1G257600	TF	C	2.13225	up	AP2 domain containing protein, expressed
Seita.1G259200	TF	C	-1.08357	down	AP2 domain containing protein, expressed
Seita.1G332600	TF	C	-2.7394	down	AP2 domain containing protein, expressed
Seita.2G172500	TF	C	1.13629	up	AP2 domain containing protein, expressed
Seita.3G139200	TF	C	1.2591	up	AP2 domain containing protein, expressed
Seita.3G289200	TF	C	1.28532	up	AP2 domain containing protein, expressed
Seita.4G060700	TF	C	2.06205	up	AP2 domain containing protein, expressed
Seita.5G015800	TF	C	-1.58182	down	AP2 domain containing protein, expressed
Seita.5G022000	TF	C	-1.73796	down	AP2 domain containing protein, expressed
Seita.5G250500	TF	C	-2.78512	down	AP2 domain containing protein, expressed
Seita.6G023700	TF	C	1.05007	up	AP2 domain containing protein, expressed
Seita.6G023800	TF	C	1.21459	up	AP2 domain containing protein, expressed
Seita.6G164700	TF	C	1.57995	up	AP2 domain containing protein, expressed
Seita.6G181700	TF	C	-1.82949	down	AP2 domain containing protein, expressed
Seita.8G005700	TF	C	3.38451	up	AP2 domain containing protein, expressed
Seita.9G323300	TF	C	-1.74047	down	AP2 domain containing protein, expressed
Seita.9G500100	TF	C	2.57878	up	AP2 domain containing protein, expressed
Seita.9G516700	TF	C	-2.43255	down	AP2 domain containing protein, expressed
Seita.3G158300	TF	C	1.20211	up	B3 DNA binding domain containing protein, expressed
Seita.5G411200	TF	C	1.01634	up	BTBZ1 - Bric-a-Brac, Tramtrack, and Broad Complex BTB domain with TAZ zinc finger and Calmodulin-binding domains, expressed
Seita.7G141400	TF	C	2.3647	up	BTBZ4 - Bric-a-Brac, Tramtrack, Broad Complex BTB domain with TAZ zinc finger and Calmodulin-binding domains, expressed
Seita.4G208300	TF	C	inf	up	bZIP transcription factor domain containing protein, expressed
Seita.4G224000	TF	C	2.32001	up	bZIP transcription factor domain containing protein, expressed
Seita.5G148300	TF	C	-1.67991	down	bZIP transcription factor domain containing protein, expressed
Seita.5G322800	TF	C	-2.29151	down	bZIP transcription factor domain containing protein, expressed
Seita.6G190600	TF	C	1.33171	up	bZIP transcription factor domain containing protein, expressed
Seita.1G331600	TF	C	1.06184	up	bZIP transcription factor, putative, expressed
Seita.5G389300	TF	C	-1.79719	down	bZIP transcription factor, putative, expressed
Seita.1G271000	TF	C	-1.59782	down	dehydration-responsive element-binding protein, putative, expressed
Seita.2G279800	TF	C	-3.36419	down	dehydration-responsive element-binding protein, putative, expressed
Seita.2G280400	TF	C	1.44098	up	dehydration-responsive element-binding protein, putative, expressed
Seita.7G205200	TF	C	-1.55448	down	dehydration-responsive element-binding protein, putative, expressed
Seita.9G348300	TF	C	2.0977	up	dehydration-responsive element-binding protein, putative, expressed
Seita.7G296800	TF	C	1.00559	up	E2F family transcription factor protein, putative, expressed
Seita.8G046300	TF	C	1.39364	up	ethylene-responsive transcription factor ERF110, putative, expressed
Seita.7G290600	TF	C	1.84896	up	ethylene-responsive transcription factor ERF114, putative, expressed
Seita.1G027100	TF	C	-1.38749	down	ethylene-responsive transcription factor TINY, putative, expressed
Seita.1G034200	TF	C	-3.28918	down	GATA zinc finger domain containing protein, expressed
Seita.5G160900	TF	C	-1.39592	down	GATA zinc finger domain containing protein, expressed
Seita.7G267900	TF	C	-1.56631	down	GATA zinc finger domain containing protein, expressed
Seita.9G325200	TF	C	-2.20775	down	GATA zinc finger domain containing protein, expressed
Seita.7G224500	TF	C	-1.01674	down	growth-regulating factor, putative, expressed
Seita.1G201700	TF	C	1.33527	up	homeobox associated leucine zipper, putative, expressed
Seita.1G253700	TF	C	4.01129	up	homeobox associated leucine zipper, putative, expressed
Seita.2G193200	TF	C	1.03868	up	homeobox associated leucine zipper, putative, expressed
Seita.4G029200	TF	C	-2.63783	down	homeobox associated leucine zipper, putative, expressed
Seita.7G184600	TF	C	2.73705	up	homeobox associated leucine zipper, putative, expressed
Seita.9G258100	TF	C	-3.15823	down	homeobox associated leucine zipper, putative, expressed
Seita.1G025800	TF	C	3.88707	up	HSF-type DNA-binding domain containing protein, expressed
Seita.4G180500	TF	C	2.20672	up	HSF-type DNA-binding domain containing protein, expressed
Seita.5G414100	TF	C	-1.42423	down	mTERF domain containing protein, expressed
Seita.9G064900	TF	C	-1.20303	down	mTERF domain containing protein, expressed
Seita.8G008100	TF	C	4.13253	up	NAC domain transcription factor, putative, expressed
Seita.1G209000	TF	C	1.8543	up	No apical meristem protein, putative, expressed
Seita.1G359600	TF	C	-1.0526	down	no apical meristem protein, putative, expressed
Seita.2G268500	TF	C	1.37801	up	no apical meristem protein, putative, expressed
Seita.2G436000	TF	C	5.87801	up	no apical meristem protein, putative, expressed
Seita.2G436400	TF	C	2.05574	up	no apical meristem protein, putative, expressed
Seita.3G000500	TF	C	-2.11003	down	no apical meristem protein, putative, expressed
Seita.3G237100	TF	C	1.75089	up	No apical meristem protein, putative, expressed
Seita.3G319900	TF	C	1.06948	up	no apical meristem protein, putative, expressed
Seita.3G386200	TF	C	2.07955	up	No apical meristem protein, putative, expressed
Seita.4G021700	TF	C	1.26385	up	no apical meristem protein, putative, expressed
Seita.4G263400	TF	C	2.52708	up	no apical meristem protein, putative, expressed
Seita.5G018500	TF	C	/	down	no apical meristem protein, putative, expressed
Seita.5G069100	TF	C	4.22149	up	No apical meristem protein, putative, expressed
Seita.5G405100	TF	C	1.02948	up	No apical meristem protein, putative, expressed
Seita.7G124900	TF	C	3.25797	up	no apical meristem protein, putative, expressed
Seita.7G166500	TF	C	2.42069	up	no apical meristem protein, putative, expressed
Seita.7G306500	TF	C	1.11518	up	no apical meristem protein, putative, expressed
Seita.8G008000	TF	C	1.04347	up	no apical meristem protein, putative, expressed
Seita.9G417600	TF	C	2.77793	up	No apical meristem protein, putative, expressed
Seita.4G077200	TF	C	-1.2913	down	OsMADS22 - MADS-box family gene with MIKCc type-box, expressed
Seita.9G342700	TF	C	-1.13094	down	OsMADS56 - MADS-box family gene with MIKCc type-box, expressed
Seita.7G151800	TF	C	-1.10035	down	transcription factor RF2a, putative, expressed
Seita.3G049300	TF	C	1.28336	up	transcription factor TF2, putative, expressed
Seita.5G251200	TF	C	2.09648	up	transcription factor, putative, expressed
Seita.5G389500	TF	C	-1.32461	down	transcription factor, putative, expressed
Seita.9G467700	TF	C	-1.45905	down	transcription initiation factor IIF, alpha subunit domain containing protein, expressed
Seita.9G467700	TF	C	-1.45905	down	transcription initiation factor IIF, alpha subunit domain containing protein, expressed
Seita.9G028800	TF	C	-1.47054	down	transcription termination factor nusG family protein, expressed
Seita.5G132800	TF	C	1.88532	up	WRKY10, expressed
Seita.5G233900	TF	C	1.88336	up	WRKY11, expressed
Seita.5G306000	TF	C	1.2657	up	WRKY14, expressed
Seita.3G170400	TF	C	inf	up	WRKY23, expressed
Seita.5G307700	TF	C	2.8953	up	WRKY23, expressed
Seita.5G365500	TF	C	-1.13832	down	WRKY24, expressed
Seita.7G302200	TF	C	1.78763	up	WRKY46, expressed
Seita.3G145000	TF	C	2.45412	up	WRKY49, expressed
Seita.9G421700	TF	C	1.31588	up	WRKY55, expressed
Seita.3G108500	TF	C	-1.03948	down	WRKY67, expressed
Seita.6G132800	TF	C	-1.3659	down	WRKY69, expressed
Seita.5G256700	TF	C	1.67864	up	WRKY77, expressed
Seita.3G131100	TF	C	2.07623	up	WRKY8, expressed
Seita.5G032600	TF	C	1.04805	up	WRKY9, expressed
Seita.3G070700	Redox regulation	D	-1.47019	down	12-oxophytodienoate reductase, putative, expressed
Seita.5G169400	Redox regulation	D	3.22499	up	12-oxophytodienoate reductase, putative, expressed
Seita.4G077800	Redox regulation	D	1.03964	up	12-oxophytodienoate reductase, putative, expressed
Seita.7G032100	Redox regulation	D	1.79179	up	1-aminocyclopropane-1-carboxylate oxidase homolog 2, putative, expressed
Seita.5G130800	Redox regulation	D	4.29233	up	1-aminocyclopropane-1-carboxylate oxidase homolog 4, putative, expressed
Seita.3G226600	Redox regulation	D	2.67839	up	1-aminocyclopropane-1-carboxylate oxidase homolog 4, putative, expressed
Seita.2G225500	Redox regulation	D	-2.24183	down	1-aminocyclopropane-1-carboxylate oxidase protein, putative, expressed
Seita.5G210300	Redox regulation	D	-2.58351	down	aldehyde dehydrogenase, putative, expressed
Seita.4G227800	Redox regulation	D	-1.71354	down	aldehyde dehydrogenase, putative, expressed
Seita.7G184100	Redox regulation	D	-2.99854	down	aldehyde dehydrogenase, putative, expressed
Seita.1G307000	Redox regulation	D	-1.58527	down	aldehyde dehydrogenase, putative, expressed
Seita.5G210200	Redox regulation	D	1.27725	up	aldehyde dehydrogenase, putative, expressed
Seita.2G105100	Redox regulation	D	3.8697	up	aldehyde oxidase, putative, expressed
Seita.6G251600	Redox regulation	D	-1.09754	down	copper/zinc superoxide dismutase, putative, expressed
Seita.2G003500	Redox regulation	D	1.46586	up	flavin-containing monooxygenase family protein, putative, expressed
Seita.9G328700	Redox regulation	D	1.44181	up	flavin-containing monooxygenase family protein, putative, expressed
Seita.7G194100	Redox regulation	D	1.30764	up	glutathione peroxidase domain containing protein, expressed
Seita.8G106200	Redox regulation	D	1.24357	up	glutathione peroxidase, putative, expressed
Seita.6G205300	Redox regulation	D	1.19276	up	lipoxygenase, chloroplast precursor, putative, expressed
Seita.9G127800	Redox regulation	D	-1.89712	down	lipoxygenase, putative, expressed
Seita.9G039100	Redox regulation	D	1.33816	up	methylenetetrahydrofolate reductase, putative, expressed
Seita.2G132500	Redox regulation	D	1.03305	up	monodehydroascorbate reductase, putative, expressed
Seita.3G109300	Redox regulation	D	1.31807	up	NADP-dependent malic enzyme, chloroplast precursor, putative, expressed
Seita.5G301800	Redox regulation	D	1.16998	up	NADP-dependent malic enzyme, putative, expressed
Seita.3G094000	Redox regulation	D	-1.1415	down	NADP-dependent oxidoreductase, putative, expressed
Seita.2G305900	Redox regulation	D	1.27764	up	NADPH reductase, putative, expressed
Seita.8G120700	Redox regulation	D	/	down	NADPH-dependent oxidoreductase, putative
Seita.9G444200	Redox regulation	D	1.03545	up	OsAPx1 - Cytosolic Ascorbate Peroxidase encoding gene 1-8, expressed
Seita.7G023900	Redox regulation	D	-1.57669	down	OsAPx3 - Peroxisomal Ascorbate Peroxidase encoding gene 5,8, expressed
Seita.1G250200	Redox regulation	D	3.28863	up	oxidoreductase, short chain dehydrogenase/reductase family domain containing protein, expressed
Seita.1G022500	Redox regulation	D	-1.14079	down	peroxidase precursor, putative, expressed
Seita.1G023000	Redox regulation	D	-2.67233	down	peroxidase precursor, putative, expressed
Seita.1G023100	Redox regulation	D	-1.33593	down	peroxidase precursor, putative, expressed
Seita.1G079000	Redox regulation	D	-3.50079	down	peroxidase precursor, putative, expressed
Seita.2G431200	Redox regulation	D	1.68726	up	peroxidase precursor, putative, expressed
Seita.4G122600	Redox regulation	D	1.34616	up	peroxidase precursor, putative, expressed
Seita.4G259700	Redox regulation	D	-1.61107	down	peroxidase precursor, putative, expressed
Seita.5G174100	Redox regulation	D	-2.15439	down	peroxidase precursor, putative, expressed
Seita.5G463200	Redox regulation	D	inf	up	peroxidase precursor, putative, expressed
Seita.7G271000	Redox regulation	D	-1.96334	down	peroxidase precursor, putative, expressed
Seita.7G271100	Redox regulation	D	-3.63462	down	peroxidase precursor, putative, expressed
Seita.7G327600	Redox regulation	D	1.81217	up	peroxidase precursor, putative, expressed
Seita.8G015100	Redox regulation	D	2.97508	up	peroxidase precursor, putative, expressed
Seita.8G015200	Redox regulation	D	2.05836	up	peroxidase precursor, putative, expressed
Seita.9G355500	Redox regulation	D	-2.04216	down	peroxidase precursor, putative, expressed
Seita.9G392800	Redox regulation	D	4.79718	up	peroxidase precursor, putative, expressed
Seita.9G562600	Redox regulation	D	-1.85311	down	peroxidase precursor, putative, expressed
Seita.5G263000	Redox regulation	D	-3.07967	down	peroxidase precursor, putative, expressed
Seita.9G298200	Redox regulation	D	-1.21865	down	peroxidase precursor, putative, expressed
Seita.5G122000	Redox regulation	D	-1.12788	down	peroxidase precursor, putative, expressed
Seita.4G176600	Redox regulation	D	1.05889	up	peroxidase precursor, putative, expressed
Seita.J031700	Redox regulation	D	1.73806	up	peroxidase precursor, putative, expressed
Seita.3G235000	Redox regulation	D	1.7162	up	peroxidase precursor, putative, expressed
Seita.9G081300	Redox regulation	D	-1.22889	down	peroxidase precursor, putative, expressed
Seita.1G029600	Redox regulation	D	2.23886	up	polyphenol oxidase protein, putative, expressed
Seita.5G164400	Redox regulation	D	-1.67756	down	respiratory burst oxidase, putative, expressed
Seita.2G216800	Redox regulation	D	-1.04507	down	respiratory burst oxidase, putative, expressed
Seita.6G216800	Redox regulation	D	4.46035	up	reticuline oxidase-like protein precursor, putative, expressed
Seita.4G178100	Redox regulation	D	-1.55001	down	reticuline oxidase-like protein precursor, putative, expressed
Seita.8G058600	Redox regulation	D	1.09259	up	short chain dehydrogenase/reductase protein, putative, expressed
Seita.4G041100	Redox regulation	D	-2.0169	down	peroxiredoxin, putative, expressed
Seita.1G053900	Redox regulation	D	-2.39602	down	peroxiredoxin, putative, expressed
Seita.1G184000	Redox regulation	D	-1.02464	down	peroxiredoxin, putative, expressed
Seita.5G339200	osmotic adjustment	D	-1.35062	down	AAA-type ATPase family protein, putative, expressed
Seita.3G340600	osmotic adjustment	D	-1.71547	down	AAA-type ATPase family protein, putative, expressed
Seita.2G425500	osmotic adjustment	D	1.34439	up	AAA-type ATPase family protein, putative, expressed
Seita.1G039400	osmotic adjustment	D	1.50481	up	ABC transporter, ATP-binding protein, putative, expressed
Seita.4G246700	osmotic adjustment	D	1.33933	up	ABC transporter, ATP-binding protein, putative, expressed
Seita.3G082100	osmotic adjustment	D	-1.43551	down	aquaporin protein, putative, expressed
Seita.2G291500	osmotic adjustment	D	-1.76514	down	aquaporin protein, putative, expressed
Seita.1G259900	osmotic adjustment	D	-1.01807	down	aquaporin protein, putative, expressed
Seita.1G372300	osmotic adjustment	D	2.02669	up	aquaporin protein, putative, expressed
Seita.5G007500	osmotic adjustment	D	-2.20133	down	aquaporin protein, putative, expressed
Seita.2G123300	osmotic adjustment	D	1.79337	up	aquaporin protein, putative, expressed
Seita.1G264900	osmotic adjustment	D	1.52765	up	aquaporin protein, putative, expressed
Seita.1G004300	osmotic adjustment	D	1.17656	up	lactate/malate dehydrogenase, putative, expressed
Seita.6G159300	osmotic adjustment	D	1.28872	up	lactate/malate dehydrogenase, putative, expressed
Seita.7G144600	osmotic adjustment	D	2.64461	up	malate synthase, glyoxysomal, putative, expressed
Seita.5G031800	osmotic adjustment	D	1.0014	up	MDR-like ABC transporter, putative, expressed
Seita.5G282700	osmotic adjustment	D	-1.0278	down	MDR-like ABC transporter, putative, expressed
Seita.2G162400	osmotic adjustment	D	-4.07101	down	Plant PDR ABC transporter associated domain containing protein, expressed
Seita.4G110300	osmotic adjustment	D	1.45459	up	potassium channel SKOR, putative, expressed
Seita.3G407800	osmotic adjustment	D	1.88561	up	vesicle-associated membrane protein, putative, expressed
Seita.2G106700	ABCG transporter	D	-1.6872	down	white-brown complex homolog protein 11, putative, expressed
Seita.2G240500	ABCG transporter	D	2.84708	up	white-brown complex homolog protein 11, putative, expressed
Seita.9G207500	ABCG transporter	D	-6.03386	down	white-brown complex homolog protein 11, putative, expressed
Seita.3G260100	ABCG transporter	D	1.21895	up	white-brown complex homolog protein 16, putative, expressed
Seita.5G372800	ABCG transporter	D	4.15235	up	white-brown complex homolog protein, putative, expressed
Seita.9G447400	ABCG transporter	D	3.01792	up	white-brown complex homolog protein, putative, expressed
Seita.9G187700	ABCG transporter	D	-4.44261	down	pleiotropic drug resistance protein 15, putative, expressed
Seita.5G221600	ABCG transporter	D	2.01128	up	pleiotropic drug resistance protein, putative, expressed
Seita.1G041000	ABCG transporter	D	1.42735	up	pleiotropic drug resistance protein, putative, expressed
Seita.5G125600	ABCG transporter	D	-3.37079	down	pleiotropic drug resistance protein, putative, expressed
Seita.2G152000	ABCG transporter	D	-1.33193	down	pleiotropic drug resistance protein, putative, expressed
Seita.2G179600	ABCG transporter	D	-1.53603	down	pleiotropic drug resistance protein, putative, expressed
Seita.1G307000	proline related	D	-1.58527	down	aldehyde dehydrogenase, putative, expressed
Seita.7G184100	proline related	D	-2.99854	down	aldehyde dehydrogenase, putative, expressed
Seita.5G381100	proline related	D	4.54266	up	amino acid kinase, putative, expressed
Seita.3G220500	proline related	D	1.28122	up	amino acid kinase, putative, expressed
Seita.1G259400	proline related	D	1.23491	up	amino acid kinase, putative, expressed
Seita.5G326000	proline related	D	1.41465	up	aminotransferase, classes I and II, domain containing protein, expressed
Seita.4G177400	proline related	D	1.9484	up	aminotransferase, classes I and II, domain containing protein, expressed
Seita.9G157700	proline related	D	2.05517	up	aminotransferase, putative, expressed
Seita.3G165100	proline related	D	1.54746	up	expressed protein
Seita.9G118300	proline related	D	1.53026	up	glutamine synthetase, catalytic domain containing protein, expressed
Seita.9G330700	proline related	D	1.92736	up	proline oxidase, mitochondrial precursor, putative, expressed
Seita.1G279200	proline related	D	1.20776	up	hydrolase, putative, expressed
Seita.2G035400	photosynthesis related	E	2.3354	up	9-cis-epoxycarotenoid dioxygenase 1, chloroplast precursor, putative, expressed
Seita.3G195200	photosynthesis related	E	-1.81328	down	aminotransferase, putative, expressed
Seita.2G134400	photosynthesis related	E	-4.56749	down	chlorophyllase-2, chloroplast precursor, putative, expressed
Seita.7G232700	photosynthesis related	E	-1.12142	down	coproporphyrinogen III oxidase, chloroplast precursor, putative, expressed
Seita.6G024800	photosynthesis related	E	-1.02458	down	coproporphyrinogen III oxidase, chloroplast precursor, putative, expressed
Seita.3G298400	photosynthesis related	E	2.30575	up	cytochrome P450 71A1, putative, expressed
Seita.4G236300	photosynthesis related	E	-1.9942	down	cytochrome P450 71E1, putative, expressed
Seita.9G011100	photosynthesis related	E	inf	down	cytochrome P450 71E1, putative, expressed
Seita.4G043300	photosynthesis related	E	-1.99817	down	cytochrome P450 72A1, putative, expressed
Seita.4G224700	photosynthesis related	E	2.14571	up	cytochrome P450 72A1, putative, expressed
Seita.5G123900	photosynthesis related	E	-1.50965	down	cytochrome P450 72A1, putative, expressed
Seita.5G234400	photosynthesis related	E	2.46233	up	cytochrome P450 72A1, putative, expressed
Seita.5G234600	photosynthesis related	E	1.52007	up	cytochrome P450 72A1, putative, expressed
Seita.5G234700	photosynthesis related	E	2.14568	up	cytochrome P450 72A1, putative, expressed
Seita.5G234900	photosynthesis related	E	1.89415	up	cytochrome P450 72A1, putative, expressed
Seita.5G235200	photosynthesis related	E	1.50528	up	cytochrome P450 72A1, putative, expressed
Seita.5G235300	photosynthesis related	E	1.70876	up	cytochrome P450 72A1, putative, expressed
Seita.5G235400	photosynthesis related	E	-1.10715	down	cytochrome P450 72A1, putative, expressed
Seita.4G019400	photosynthesis related	E	inf	down	cytochrome P450 86A1, putative, expressed
Seita.9G545500	photosynthesis related	E	-1.57477	down	cytochrome P450 86A1, putative, expressed
Seita.9G545600	photosynthesis related	E	-2.3194	down	cytochrome P450 protein, putative, expressed
Seita.3G287400	photosynthesis related	E	1.14583	up	cytochrome P450, putative, expressed
Seita.5G361200	photosynthesis related	E	3.41923	up	cytochrome P450, putative, expressed
Seita.7G102300	photosynthesis related	E	-1.14904	down	expressed protein
Seita.7G331800	photosynthesis related	E	-1.49531	down	ferritin-1, chloroplast precursor, putative, expressed
Seita.4G016600	photosynthesis related	E	1.03351	up	ferrochelatase-2, chloroplast precursor, putative, expressed
Seita.3G142400	photosynthesis related	E	2.01048	up	iron-sulfur cluster assembly enzyme ISCU, mitochondrial precursor, putative, expressed
Seita.5G442500	photosynthesis related	E	1.14989	up	lumenal PsbP, putative, expressed
Seita.5G258300	photosynthesis related	E	-1.64382	down	lycopene epsilon cyclase, chloroplast precursor, putative, expressed
Seita.7G290300	photosynthesis related	E	-1.70979	down	magnesium-chelatase subunit chlI, chloroplast precursor, putative, expressed
Seita.4G022100	photosynthesis related	E	-1.61586	down	magnesium-protoporphyrin O-methyltransferase, putative, expressed
Seita.8G058400	photosynthesis related	E	1.09291	up	nifU, putative, expressed
Seita.5G010700	photosynthesis related	E	1.3217	up	oxidoreductase, short chain dehydrogenase/reductase family domain containing protein, expressed
Seita.J002400	photosynthesis related	E	-1.8471	down	oxygen evolving enhancer protein 3 domain containing protein, expressed
Seita.1G208500	photosynthesis related	E	-1.82856	down	oxygen evolving enhancer protein 3, identical, putative, expressed
Seita.9G541100	photosynthesis related	E	2.62563	up	pheophorbide a oxygenase, chloroplast precursor, putative, expressed
Seita.5G446500	photosynthesis related	E	-1.16022	down	photosystem II reaction center PSB28 protein, chloroplast precursor, putative, expressed
Seita.3G397800	photosynthesis related	E	-1.76463	down	phytoene synthase, chloroplast precursor, putative, expressed
Seita.2G303000	photosynthesis related	E	1.28829	up	phytoene synthase, chloroplast precursor, putative, expressed
Seita.4G288600	photosynthesis related	E	-1.01513	down	phytoene synthase, chloroplast precursor, putative, expressed
Seita.1G073800	photosynthesis related	E	-1.20382	down	porphobilinogen deaminase, chloroplast precursor, putative, expressed
Seita.3G014700	photosynthesis related	E	-3.53286	down	protochlorophyllide reductase A, chloroplast precursor, putative, expressed
Seita.3G333700	photosynthesis related	E	-1.67007	down	PsbP, putative, expressed
Seita.9G561800	photosynthesis related	E	-1.01909	down	PsbP, putative, expressed
Seita.6G112800	photosynthesis related	E	-1.48848	down	rubredoxin family protein, putative, expressed
Seita.9G201900	photosynthesis related	E	-1.28906	down	shikimate/quinate 5-dehydrogenase, putative, expressed
Seita.3G249500	photosynthesis related	E	-1.18383	down	tat pathway signal sequence family protein, expressed
Seita.6G203500	photosynthesis related	E	-1.73578	down	thylakoid lumenal 19 kDa protein, chloroplast precursor, putative, expressed
Seita.9G411900	photosynthesis related	E	-1.56329	down	uroporphyrinogen decarboxylase, putative, expressed
NA and inf indicated that fold change (FC) is 0 and infinity, respecificly.
