# Supplementary material for: Transcriptomic studies reveal a key metabolic pathway contributing to a well-maintained photosynthetic system under drought stress in foxtail millet (Setaria italica L.)
Source: PeerJ. 2018 May 8;6:e4752. doi: 10.7717/peerj.4752 (PMC5947103; doi:10.7717/peerj.4752)
Supplement: Supplemental Information 1 [file peerj-06-4752-s021.zip]

Archive with 12 entries (8 files):
- Raw Data/
- Raw Data/Raw Data_Fig.2.xlsx
- Raw Data/Raw Data_Phenotype.xlsx
- Raw Data/Raw Data_R scripts/
- Raw Data/Raw Data_R scripts/Fig.3_R script/
- Raw Data/Raw Data_R scripts/Fig.3_R script/E1_DRvsM79_DR_cut.txt
- Raw Data/Raw Data_R scripts/Fig.3_R script/Fig.3a.R.txt
- Raw Data/Raw Data_R scripts/Fig.3_R script/Fig.3b.R.txt
- Raw Data/Raw Data_R scripts/Fig.3_R script/H1_DRvsM79_DR_cut.txt
- Raw Data/Raw Data_R scripts/Fig.5d_R script/
- Raw Data/Raw Data_R scripts/Fig.5d_R script/Fig.5d.R.txt
- Raw Data/Raw Data_R scripts/Fig.5d_R script/Samples_DiffExpresion.cluster2.xls
