# Supplementary material for: Transcriptomic studies reveal a key metabolic pathway contributing to a well-maintained photosynthetic system under drought stress in foxtail millet (Setaria italica L.)
Source: PeerJ. 2018 May 8;6:e4752. doi: 10.7717/peerj.4752 (PMC5947103; doi:10.7717/peerj.4752)
Supplement: Supplemental Information 1 [file peerj-06-4752-s021.zip › Raw Data/Raw Data_Fig.2.xlsx]

## Sheet: Fig.2
		q-PCR														RNA-seq
Gene ID	Material	CT				CT (Reference Gene)				△CT	2-△CT	CT (CK)	△△CT	2-△△CT	Log22-△△CT	Log2FC
		Rep1	Rep2	Rep3	Average	Rep1	Rep2	Rep3	Average
Seita.3G204900	H1	26.7758	26.4628	26.95	26.7295	24.3581	24.6745	24.5582	24.5303	2.19924	0.217752	-1.05413	3.25337	0.104867	-3.25337	-3.28143
	M79	25.6895	25.4547	25.627	25.5904	22.9836	24.5756	23.8094	23.7895	1.80088	0.287	-1.83901	3.63988	0.0802205	-3.63988	-3.72741
	E1	23.5434	23.4357	23.5035	23.4942	23.3058	23.8932	23.3398	23.513	-0.0187403	1.01307	-1.86571	1.84697	0.277976	-1.84697	-1.90293
Seita.5G174100	H1	29.0889	28.8167	29.0473	28.9843	24.3581	24.6745	24.5582	24.5303	4.45402	0.0456254	2.492	1.96202	0.25667	-1.96202	-1.61863
F1	M79	28.4277	26.2944	27.4038	27.3753	22.0937	22.3844	23.0581	22.5121	4.86318	0.0343586	2.69145	2.17173	0.221944	-2.17173	-2.15439
M2	E1	28.2106	28.2692	28.2682	28.2493	23.6342	23.4609	23.6425	23.5792	4.67016	0.0392774	3.36277	1.30738	0.404053	-1.30738	-1.45578
Seita.1G362700	H1	26.3841	26.0814	26.6746	26.3801	23.3933	23.7516	23.36	23.5016	2.87843	0.13599	5.7378	-2.85937	7.25697	2.85937	3.60694
F1	M79	29.4061	29.6606	29.3609	29.4759	22.0937	22.3844	23.0581	22.5121	6.96379	0.00801105	5.34909	1.6147	0.326533	-1.6147	-2.45028
M3	E1	30.1447	30.6184	30.7119	30.4917	23.3058	23.8932	23.3398	23.513	6.97872	0.00792858	8.25852	-1.27979	2.42804	1.27979	1.15683
Seita.1G136700	H1	25.5733	25.3919	25.8704	25.6118	24.3581	24.6745	24.5582	24.5303	1.08156	0.472517	2.93658	-1.85501	3.61755	1.85501	2.40198
F1	M79	24.9762	23.7884	23.3034	24.0227	23.0937	22.3844	23.0581	22.8454	1.17725	0.442195	3.57113	-2.39389	5.25572	2.39389	3.04809
M2	E1	22.5588	22.4858	22.3266	22.4571	23.6342	23.4609	23.6425	23.5792	-1.12209	2.17662	0.1106	-1.23269	2.35005	1.23269	1.96045
Seita.8G008100	H1	22.5008	22.5671	22.7628	22.6102	23.3933	23.7516	23.36	23.5016	-0.891397	1.85497	1.13167	-2.02307	4.06448	2.02307	1.99343
F1	M79	21.6301	21.7458	21.7691	21.715	24.0937	24.3844	24.0581	24.1788	-2.46374	5.51646	1.69016	-4.1539	17.8012	4.1539	4.13253
M3	E1	20.5176	20.6857	20.7154	20.6396	23.3058	23.8932	23.3398	23.513	-2.87338	7.32778	-0.646011	-2.22736	4.68278	2.22736	2.5682
Seita.9G130100	H1	30.8132	30.8931	31.7125	31.1396	25.4097	25.9464	25.442	25.5994	5.54021	0.0214897	7.9004	-2.36019	5.13437	2.36019	3.42194
F3	M79	30.8131	31.5559	31.3879	31.2523	25.9836	24.5756	24.8094	25.1229	6.12943	0.0142843	9.57592	-3.44649	10.9018	3.44649	4.19196
M2	E1	26.8016	27.1853	28.2122	27.3997	23.6342	23.4609	23.6425	23.5792	3.82054	0.0707789	6.48858	-2.66805	6.35568	2.66805	2.02336
Seita.J002400	H1	21.5469	21.5288	21.748	21.6079	25.4097	25.9464	25.442	25.5994	-3.9915	15.906	-4.54553	0.554038	0.681111	-0.554038	-0.50375
	M79	22.3789	22.5413	22.5705	22.4969	22.9836	24.5756	23.8094	23.7895	-1.29262	2.44973	-3.10091	1.80829	0.285529	-1.80829	-1.8471
	E1	24.2248	24.4782	24.3591	24.354	25.4839	26.0943	26.1779	25.9187	-1.56469	2.95813	-2.33334	0.768659	0.586963	-0.768659	-0.686826
Seita.5G446500	H1	25.9047	25.9809	25.9442	25.9433	25.4097	25.9464	25.442	25.5994	0.343888	0.787915	1.21358	-0.869691	1.82727	0.869691	0.871951
	M79	24.1615	24.2772	24.2427	24.2272	22.1407	22.814	22.902	22.6189	1.60826	0.327995	0.489639	1.11862	0.460535	-1.11862	-1.16022
	E1	27.0788	27.3551	27.4346	27.2895	25.4839	26.0943	26.1779	25.9187	1.37079	0.386679	1.73173	-0.360935	1.28426	0.360935	0.309385
Seita.1G208500	H1	26.6771	26.7905	26.7035	26.7237	23.3933	23.7516	23.36	23.5016	3.22207	0.107167	0.824889	2.39718	0.189835	-2.39718	-2.27172
	M79	26.4675	26.2578	26.6429	26.4561	22.0937	22.3844	23.0581	22.5121	3.94399	0.0649742	2.13966	1.80433	0.286313	-1.80433	-1.82856
	E1	27.5047	27.3037	27.4194	27.4093	23.6342	23.4609	23.6425	23.5792	3.8301	0.0703111	3.02493	0.805171	0.572294	-0.805171	-0.981351
Seita.5G442500	H1	22.1709	22.1184	22.1587	22.1493	24.3581	24.6745	24.5582	24.5303	-2.38095	5.2088	-1.01973	-1.36122	2.56902	1.36122	1.33024
	M79	22.7278	22.7107	23.0664	22.835	22.9836	24.5756	23.8094	23.7895	-0.954583	1.93802	0.0940933	-1.04868	2.06863	1.04868	1.14989
	E1	24.6761	24.8152	24.8498	24.7803	25.4839	26.0943	26.1779	25.9187	-1.13837	2.20132	-0.3541	-0.784268	1.72222	0.784268	0.738194
