# Supplementary material for: Transcriptomic studies reveal a key metabolic pathway contributing to a well-maintained photosynthetic system under drought stress in foxtail millet (Setaria italica L.)
Source: PeerJ. 2018 May 8;6:e4752. doi: 10.7717/peerj.4752 (PMC5947103; doi:10.7717/peerj.4752)
Supplement: Supplemental Information 1 [file peerj-06-4752-s021.zip › Raw Data/Raw Data_Phenotype.xlsx]

## Sheet: Fig.1b
Fig. 1b. Value of leaf water potential (Mpa)
CK	Rep1	Rep2	Rep3	Rep4	Rep5
H1	-0.27	-0.22	-0.36	-0.19	-0.23
E1	-0.26	-0.16	-0.17	-0.26	-0.22
M79	-0.34	-0.39	-0.29	-0.3	-0.25
5d	Rep1	Rep2	Rep3	Rep4	Rep5
H1	-0.74	-0.68	-0.77	-0.71	-0.75
E1	-0.91	-0.81	-0.93	-0.9	-0.84
M79	-0.72	-0.52	-0.67	-0.69	-0.61
6d	Rep1	Rep2	Rep3	Rep4	Rep5
H1	-1.95	-2.08	-1.75	-1.87	-2.01
E1	-1.94	-2.01	-1.95	-1.89	-2.04
M79	-1.58	-1.65	-1.62	-1.7	-1.57
7d	Rep1	Rep2	Rep3	Rep4	Rep5
H1	-2.76	-2.72	-2.61	-2.81	-2.62
E1	-2.95	-2.86	-2.97	-2.79	-2.96
M79	-2.21	-2.53	-2.29	-2.43	-2.25

## Sheet: Fig.1c
Fig. 1c. Relative electrolyte leakage (%)
CK	Rep1	Rep2	Rep3	Rep4	Rep5
H1	10.1152	8.2611	10.0288	9.1135	8.5142
E1	9.5135	7.9104	8.2415	10.1042	7.6931
M79	10.4341	8.9352	9.70293	8.6257	9.9095
5d	Rep1	Rep2	Rep3	Rep4	Rep5
H1	19.1107	16.5364	18.2683	17.3927	20.2103
E1	25.9665	25.0975	21.3673	23.7947	24.4928
M79	18.0064	17.2013	17.5144	18.8245	17.1032
6d	Rep1	Rep2	Rep3	Rep4	Rep5
H1	25.9196	22.2291	19.2534	24.9123	23.3556
E1	32.311	31.0995	37.1292	35.2835	32.8104
M79	19.6059	22.7269	18.9298	23.3728	19.7293
7d	Rep1	Rep2	Rep3	Rep4	Rep5
H1	28.0141	26.2475	24.6987	27.1551	25.8027
E1	38.0866	33.6338	34.0729	35.7824	34.7469
M79	29.2797	26.671	29.0594	27.6592	29.0141

## Sheet: Fig.1d
Fig. 1d. CAT (U/g FW)
CK	Rep1	Rep2	Rep3	Rep4	Rep5
H1	4.4517	5.3827	6.1732	5.0425	5.6166
E1	5.6102	6.3781	6.2129	4.90995	4.55512
M79	5.2217	6.1451	4.4356	5.8922	4.6391
5d	Rep1	Rep2	Rep3	Rep4	Rep5
H1	9.4193	7.9255	7.4031	8.6591	10.1125
E1	5.4315	7.2925	5.8231	6.599	5.3651
M79	9.3529	10.7101	8.8911	10.4731	9.0914
6d	Rep1	Rep2	Rep3	Rep4	Rep5
H1	8.3091	9.5729	8.5031	7.9315	9.7159
E1	8.2941	7.4319	6.8307	7.0325	6.3231
M79	10.5718	11.5537	10.7641	9.9416	12.0113
7d	Rep1	Rep2	Rep3	Rep4	Rep5
H1	7.2182	6.1311	5.9921	6.9234	6.4036
E1	7.2346	7.0191	5.9271	6.8215	6.0031
M79	7.3537	7.9805	7.1993	8.1037	6.9283

## Sheet: Fig.1e
Fig. 1e. WUE (µmol mmol⁻¹)
CK	Rep1	Rep2	Rep3	Rep4	Rep5
H1	6.39663	5.36087	5.98383	6.30373	5.52382
E1	5.41897	6.19729	6.43092	6.05183	5.97962
M79	5.35533	4.99478	5.04659	4.87147	5.10254
5d	Rep1	Rep2	Rep3	Rep4	Rep5
H1	5.11399	4.92578	5.4343	5.48707	5.07099
E1	4.32013	4.88698	4.00651	4.02184	4.78724
M79	4.59187	4.78229	4.66944	4.50185	4.71052
6d	Rep1	Rep2	Rep3	Rep4	Rep5
H1	4.59006	3.61485	4.23265	4.30824	3.92047
E1	4.29564	3.40927	3.95507	3.76937	4.00396
M79	3.85198	4.65602	4.59919	4.29614	4.44198
7d	Rep1	Rep2	Rep3	Rep4	Rep5
H1	3.6308	3.69596	3.40485	3.57705	4.17115
E1	3.34144	3.03109	3.71955	3.3194	2.7601
M79	3.92389	3.99789	4.37725	3.81927	4.373

## Sheet: Fig.5a
Fig. 5a. A(µmol m⁻² s⁻¹)
CK	Rep1	Rep2	Rep3	Rep4	Rep5
H1	12.7247	15.6154	15.3671	15.8683	13.2698
E1	17.6831	15.0087	17.7705	16.6379	17.0036
M79	13.969	13.581	12.8592	13.5522	14.8767
5d	Rep1	Rep2	Rep3	Rep4	Rep5
H1	14.5592	13.013	13.7678	15.0071	13.1786
E1	10.5679	11.7381	10.6851	12.5862	10.6053
M79	12.5849	13.4021	11.8558	12.6162	12.8625
6d	Rep1	Rep2	Rep3	Rep4	Rep5
H1	11.2371	10.0753	12.1247	11.2076	11.0028
E1	10.5383	11.0202	10.8585	9.90116	10.0235
M79	12.1022	11.2612	11.2569	11.149	11.8449
7d	Rep1	Rep2	Rep3	Rep4	Rep5
H1	8.96588	9.95168	9.56631	10.493	9.8352
E1	8.6659	10.0052	9.91051	10.2555	9.81277
M79	10.0812	10.2612	11.1569	10.8517	11.0049

## Sheet: Fig.5b
Fig. 5b. Fv/Fm
CK	Rep1	Rep2	Rep3	Rep4	Rep5
H1	0.773659	0.784271	0.766696	0.798998	0.763406
E1	0.789069	0.788574	0.801752	0.803259	0.781514
M79	0.771063	0.773299	0.785608	0.768697	0.784618
5d	Rep1	Rep2	Rep3	Rep4	Rep5
H1	0.703847	0.703491	0.695345	0.7034	0.70152
E1	0.707469	0.698436	0.700554	0.703028	0.690138
M79	0.706309	0.700667	0.703582	0.70741	0.699629
6d	Rep1	Rep2	Rep3	Rep4	Rep5
H1	0.665443	0.669367	0.658145	0.695216	0.633419
E1	0.653996	0.647319	0.651703	0.641617	0.634407
M79	0.678164	0.68073	0.674332	0.685787	0.678221
7d	Rep1	Rep2	Rep3	Rep4	Rep5
H1	0.575729	0.587964	0.570212	0.591037	0.564899
E1	0.562128	0.558959	0.552863	0.571937	0.544029
M79	0.620688	0.621328	0.618917	0.629091	0.609258

## Sheet: Fig.5c
Fig. 5c. PhiPSII
CK	Rep1	Rep2	Rep3	Rep4	Rep5
H1	0.514441	0.474808	0.469068	0.419256	0.430194
E1	0.472219	0.510178	0.521716	0.489429	0.513312
M79	0.39284	0.401029	0.397158	0.401349	0.400937
5d	Rep1	Rep2	Rep3	Rep4	Rep5
H1	0.326884	0.311368	0.329966	0.335439	0.31004
E1	0.33453	0.338782	0.35095	0.348426	0.344654
M79	0.333791	0.346689	0.284039	0.332784	0.310229
6d	Rep1	Rep2	Rep3	Rep4	Rep5
H1	0.252431	0.248658	0.244487	0.251396	0.256924
E1	0.281925	0.266015	0.258515	0.295122	0.269349
M79	0.32867	0.305023	0.279734	0.317913	0.291039
7d	Rep1	Rep2	Rep3	Rep4	Rep5
H1	0.183196	0.170613	0.183246	0.195652	0.162385
E1	0.191111	0.174877	0.190064	0.191638	0.162169
M79	0.256552	0.235816	0.254655	0.229389	0.268626
