# Supplementary material for: Transcriptomic studies reveal a key metabolic pathway contributing to a well-maintained photosynthetic system under drought stress in foxtail millet (Setaria italica L.)
Source: PeerJ. 2018 May 8;6:e4752. doi: 10.7717/peerj.4752 (PMC5947103; doi:10.7717/peerj.4752)
Supplement: Supplemental Information 1 [file peerj-06-4752-s021.zip › Raw Data/Raw Data_R scripts/Fig.3_R script/E1_DRvsM79_DR_cut.txt]

Pathway	Gene_number	Backgroud_gene_number	RichFactor	Qvalue
Biosynthesis of secondary metabolites	267	1072	0.249067164179104	3.894576e-17
Plant-pathogen interaction	66	224	0.294642857142857	1.682996e-06
Metabolic pathways	358	1878	0.19062832800852	5.596206e-06
Carotenoid biosynthesis	14	24	0.583333333333333	4.280221e-05
Glutathione metabolism	38	117	0.324786324786325	4.628100e-05
Amino sugar and nucleotide sugar metabolism	42	136	0.308823529411765	5.005520e-05
Phenylalanine metabolism	52	192	0.270833333333333	2.171186e-04
Phenylpropanoid biosynthesis	63	248	0.254032258064516	2.267750e-04
Porphyrin and chlorophyll metabolism	18	45	0.4	6.261987e-04
Diterpenoid biosynthesis	12	25	0.48	1.306487e-03
Monoterpenoid biosynthesis	9	18	0.5	5.400209e-03
Arginine and proline metabolism	20	62	0.32258064516129	5.400209e-03
Glycerophospholipid metabolism	28	99	0.282828282828283	5.400209e-03
Ubiquinone and other terpenoid-quinone biosynthesis	14	39	0.358974358974359	1.002811e-02
Limonene and pinene degradation	5	7	0.714285714285714	1.037387e-02
Flavonoid biosynthesis	12	34	0.352941176470588	2.266384e-02
Cutin, suberine and wax biosynthesis	9	22	0.409090909090909	2.266384e-02
Galactose metabolism	16	53	0.30188679245283	2.787615e-02
Stilbenoid, diarylheptanoid and gingerol biosynthesis	6	15	0.4	1.070902e-01
Brassinosteroid biosynthesis	6	15	0.4	1.070902e-01
