# Supplementary material for: Transcriptomic studies reveal a key metabolic pathway contributing to a well-maintained photosynthetic system under drought stress in foxtail millet (Setaria italica L.)
Source: PeerJ. 2018 May 8;6:e4752. doi: 10.7717/peerj.4752 (PMC5947103; doi:10.7717/peerj.4752)
Supplement: Supplemental Information 1 [file peerj-06-4752-s021.zip › Raw Data/Raw Data_R scripts/Fig.3_R script/Fig.3a.R.txt]

library(ggplot2);
x <- read.table("E1_DRvsM79_DR_cut.txt", head = T, sep = "\t");
pdf(file="E1_DRvsM79_DR.path.enrichment.pdf");
breaks <- c(0.00,0.25,0.50,0.75,1.00)
ggplot(x,aes(RichFactor,Pathway)) + geom_point(aes(size=Gene_number, colour=Qvalue)) + scale_colour_gradientn(colours=c("red","green","cyan","blue"), breaks = breaks, labels = format(breaks), limits=c(0,1)) + labs(title = "Top 20 Statistics of Pathway Enrichment for\n M79_DR vs E1_DR") + theme(plot.title = element_text(hjust = 0.5)) + theme(axis.text = element_text(color = "black"))
dev.off()
