# Supplementary material for: Transcriptomic studies reveal a key metabolic pathway contributing to a well-maintained photosynthetic system under drought stress in foxtail millet (Setaria italica L.)
Source: PeerJ. 2018 May 8;6:e4752. doi: 10.7717/peerj.4752 (PMC5947103; doi:10.7717/peerj.4752)
Supplement: Supplemental Information 1 [file peerj-06-4752-s021.zip › Raw Data/Raw Data_R scripts/Fig.3_R script/H1_DRvsM79_DR_cut.txt]

Pathway	Gene_number	Backgroud_gene_number	RichFactor	Qvalue
Biosynthesis of secondary metabolites	179	1072	0.166977611940299	1.196409e-10
Glutathione metabolism	31	117	0.264957264957265	2.077132e-05
Plant-pathogen interaction	47	224	0.209821428571429	3.334415e-05
Metabolic pathways	238	1878	0.126730564430245	1.255720e-03
Glycerophospholipid metabolism	23	99	0.232323232323232	2.476417e-03
Cutin, suberine and wax biosynthesis	9	22	0.409090909090909	2.978697e-03
Amino sugar and nucleotide sugar metabolism	28	136	0.205882352941176	3.177244e-03
Porphyrin and chlorophyll metabolism	13	45	0.288888888888889	5.149979e-03
Diterpenoid biosynthesis	9	25	0.36	6.157164e-03
Monoterpenoid biosynthesis	7	18	0.388888888888889	1.396178e-02
Carotenoid biosynthesis	8	24	0.333333333333333	1.834840e-02
Brassinosteroid biosynthesis	6	15	0.4	2.211378e-02
Glycerolipid metabolism	14	64	0.21875	3.624842e-02
Plant hormone signal transduction	38	245	0.155102040816327	4.098542e-02
Alanine, aspartate and glutamate metabolism	11	47	0.234042553191489	4.658398e-02
Arginine and proline metabolism	13	62	0.209677419354839	5.779780e-02
Phenylalanine metabolism	30	192	0.15625	7.117803e-02
Valine, leucine and isoleucine degradation	10	45	0.222222222222222	8.031284e-02
Pyruvate metabolism	15	82	0.182926829268293	9.656642e-02
Phenylpropanoid biosynthesis	36	248	0.145161290322581	9.656642e-02
