# Supplementary material for: Transcriptomic studies reveal a key metabolic pathway contributing to a well-maintained photosynthetic system under drought stress in foxtail millet (Setaria italica L.)
Source: PeerJ. 2018 May 8;6:e4752. doi: 10.7717/peerj.4752 (PMC5947103; doi:10.7717/peerj.4752)
Supplement: Supplemental Information 1 [file peerj-06-4752-s021.zip › Raw Data/Raw Data_R scripts/Fig.5d_R script/Fig.5d.R.txt]

library(gplots)
data <- read.table("Samples_DiffExpresion.cluster2.xls", head=T, sep="\t")
rownames(data)<-data$GeneName
heat <- as.matrix(data[,4:9])
pdf("FPKM_heatmap-2.pdf")
heatmap.2(heat, col=greenred(20), scale="row",trace="none",density.info="none",keysize=1, cexRow = 0.6, cexCol =0.8)
dev.off()
