# Supplementary material for: Transcriptomic studies reveal a key metabolic pathway contributing to a well-maintained photosynthetic system under drought stress in foxtail millet (Setaria italica L.)
Source: PeerJ. 2018 May 8;6:e4752. doi: 10.7717/peerj.4752 (PMC5947103; doi:10.7717/peerj.4752)
Supplement: Supplemental Information 1 [file peerj-06-4752-s021.zip › Raw Data/Raw Data_R scripts/Fig.5d_R script/Samples_DiffExpresion.cluster2.xls]

GeneID	GeneName	Locus	M79_CK	E1_CK	H1_CK	M79_DR	E1_DR	H1_DR
Seita.2G035400	Seita.2G035400	scaffold_2:2870376-2872125	1.036233333	0.664366667	0.034033333	2.5591	0.5736	0.954266667
Seita.3G195200	Seita.3G195200	scaffold_3:14846949-14852825	6.905033333	7.345266667	6.2591	5.129133333	6.6369	5.5083
Seita.2G134400	Seita.2G134400	scaffold_2:15502522-15504120	5.713033333	4.786033333	4.096266667	1.678933333	5.066566667	3.6121
Seita.7G232700	Seita.7G232700	scaffold_7:29618166-29622048	7.624266667	7.787266667	7.240866667	6.426633333	7.384066667	6.5364
Seita.6G024800	Seita.6G024800	scaffold_6:1762094-1765014	2.390866667	3.3881	2.413666667	1.5619	3.255233333	2.956466667
Seita.3G298400	Seita.3G298400	scaffold_3:33527520-33529802	1.718466667	1.3359	1.4594	3.586933333	1.5845	1.505933333
Seita.4G236300	Seita.4G236300	scaffold_4:35983380-35985452	2.7039	1.380866667	1.545333333	1.222266667	1.302	1.1904
Seita.9G011100	Seita.9G011100	scaffold_9:594459-596977	0.6321	0.1442	0	0	0.3616	0.565233333
Seita.4G043300	Seita.4G043300	scaffold_4:3162659-3168221	1.914133333	1.6043	1.536833333	0.780666667	1.4412	1.421966667
Seita.4G224700	Seita.4G224700	scaffold_4:34507000-34509671	0.404233333	0.203566667	0.171966667	1.235066667	0.525566667	0.5099
Seita.5G123900	Seita.5G123900	scaffold_5:10363560-10367276	1.9255	1.8193	1.337633333	1.055766667	2.1238	1.5598
Seita.5G234400	Seita.5G234400	scaffold_5:29696357-29700032	1.887233333	1.701333333	2.5431	3.846166667	2.391733333	2.944666667
Seita.5G234600	Seita.5G234600	scaffold_5:29739470-29741814	1.590566667	0.887466667	0.769866667	2.6745	0.767666667	1.276466667
Seita.5G234700	Seita.5G234700	scaffold_5:29766129-29769415	5.5498	5.878	6.864766667	7.588333333	5.923266667	5.6434
Seita.5G234900	Seita.5G234900	scaffold_5:29794064-29796325	0.150633333	0.203833333	0.146966667	0.498	0.347566667	0.149633333
Seita.5G235200	Seita.5G235200	scaffold_5:29824718-29827636	3.836033333	2.563633333	3.0329	5.224366667	3.3938	3.7375
Seita.5G235300	Seita.5G235300	scaffold_5:29830115-29832585	3.136766667	2.505933333	2.926233333	5.002266667	3.9507	4.422966667
Seita.5G235400	Seita.5G235400	scaffold_5:29835034-29837324	2.596166667	0.5972	0.9948	2.022866667	1.133166667	1.822066667
Seita.4G019400	Seita.4G019400	scaffold_4:1275209-1276893	0.5299	0.360633333	0.883566667	0	0.058333333	0.049866667
Seita.9G545500	Seita.9G545500	scaffold_9:56589813-56591747	3.621466667	3.1221	2.609433333	2.224033333	3.0029	3.125833333
Seita.9G545600	Seita.9G545600	scaffold_9:56594206-56596346	1.435133333	0.7043	0.385233333	0.463866667	1.1798	1.101133333
Seita.3G287400	Seita.3G287400	scaffold_3:27242144-27246043	5.970033333	5.690833333	6.0097	7.0866	5.317166667	4.919933333
Seita.5G361200	Seita.5G361200	scaffold_5:39993487-39996008	0.480633333	0.2163	0.406633333	2.0686	1.245	1.8346
Seita.7G102300	Seita.7G102300	scaffold_7:20470381-20473176	3.114966667	3.144433333	2.3488	2.102833333	2.744233333	2.213133333
Seita.7G331800	Seita.7G331800	scaffold_7:35736297-35738781	6.943133333	7.121066667	5.9672	5.560266667	6.334566667	5.722233333
Seita.4G016600	Seita.4G016600	scaffold_4:1073970-1079281	4.771766667	4.1451	4.480966667	5.730633333	4.2015	4.503133333
Seita.3G142400	Seita.3G142400	scaffold_3:10009705-10012966	1.678733333	1.564333333	2.0756	2.982333333	1.7269	2.0163
Seita.5G442500	Seita.5G442500	scaffold_5:45719991-45723509	3.755633333	3.5498	2.349466667	4.9188	4.199533333	3.294266667
Seita.5G258300	Seita.5G258300	scaffold_5:32094686-32098931	5.8219	6.287233333	5.126733333	4.098166667	5.698366667	4.317333333
Seita.7G290300	Seita.7G290300	scaffold_7:33441679-33445548	7.1505	7.8241	6.865133333	5.492833333	7.343633333	6.405133333
Seita.4G022100	Seita.4G022100	scaffold_4:1464158-1465145	6.074266667	6.513166667	6.053633333	4.3708	5.944566667	5.229166667
Seita.8G058400	Seita.8G058400	scaffold_8:5275493-5278418	5.0277	4.864466667	5.260933333	6.035	5.0308	5.1657
Seita.5G010700	Seita.5G010700	scaffold_5:739046-744584	5.146966667	5.213133333	5.334966667	6.161833333	4.863966667	5.035966667
Seita.J002400	Seita.J002400	scaffold_11:63965-70207	7.497666667	7.7629	6.6954	5.4811	7.034033333	5.7615
Seita.1G208500	Seita.1G208500	scaffold_1:28744787-28746008	5.382833333	5.2124	5.6713	3.4504	4.145233333	3.227066667
Seita.9G541100	Seita.9G541100	scaffold_9:56270474-56274895	4.885433333	5.0311	5.5973	7.2526	5.469066667	5.969533333
Seita.5G446500	Seita.5G446500	scaffold_5:45911320-45913307	5.733733333	6.4936	5.4256	4.5037	6.7631	6.248433333
Seita.3G397800	Seita.3G397800	scaffold_3:49831721-49834779	3.395366667	3.790433333	3.8126	1.9338	3.1235	3.153533333
Seita.2G303000	Seita.2G303000	scaffold_2:39561334-39564733	2.231	1.798333333	1.707533333	3.2816	2.3038	2.414
Seita.4G288600	Seita.4G288600	scaffold_4:40043908-40046902	7.354033333	7.609366667	7.0371	6.217133333	7.5271	6.683
Seita.1G073800	Seita.1G073800	scaffold_1:6733042-6736870	6.229166667	6.704833333	6.112733333	5.047633333	6.3649	5.7032
Seita.3G014700	Seita.3G014700	scaffold_3:779863-781446	10.53826667	11.20086667	9.412433333	6.778066667	9.844533333	8.373866667
Seita.3G333700	Seita.3G333700	scaffold_3:42718280-42724653	5.5344	6.076766667	4.949033333	3.8697	5.5167	4.6596
Seita.9G561800	Seita.9G561800	scaffold_9:57629191-57631139	6.091866667	6.499866667	5.109733333	4.885533333	6.1232	5.065766667
Seita.6G112800	Seita.6G112800	scaffold_6:18027214-18027859	5.6311	5.8336	5.190933333	4.143866667	5.375533333	5.106466667
Seita.9G201900	Seita.9G201900	scaffold_9:14441734-14445056	8.854066667	9.003966667	8.051766667	7.5426	8.935133333	7.779966667
Seita.3G249500	Seita.3G249500	scaffold_3:21425300-21431137	2.782966667	3.216466667	2.122733333	1.837466667	3.114566667	2.533933333
Seita.6G203500	Seita.6G203500	scaffold_6:32338985-32340101	7.055066667	7.591633333	6.595766667	5.245366667	6.874033333	6.287433333
Seita.9G411900	Seita.9G411900	scaffold_9:46970469-46973613	6.6486	7.027533333	5.9979	5.085466667	6.493966667	5.861233333
